# Supplementary material for: Correlation Between Liver Stiffness and Diastolic Function, Left Ventricular Hypertrophy, and Right Cardiac Function in Patients With Ejection Fraction Preserved Heart Failure
Source: Front Cardiovasc Med. 2021 Nov 25;8:748173. doi: 10.3389/fcvm.2021.748173 (PMC8655684; doi:10.3389/fcvm.2021.748173)
Supplement: Supplementary file 9 [file Table_4.XLSX]

## Sheet: HFpEF
Temporary number	gender	age	height	weight	BMI	BSA m2	NYHA class	EF （%）	LEV（kPa）	Portal vein diameter（mm）	Portal flow rate （cm/s）	aortic root diameter	LA	LAVI ml/m2	Interventricular septal thickness	LVDd	Posterior wall thickness	LVDs	EF	RA	RVD	E cm/s	A cm/s	E/A	EDT	Interval e ' cm/s	Wall e ' cm/s	E/e'	PASP mmHg	Maximum TR pressure mmHg	TR peak flow rate m/s	IVST+LVDd+PWT	(IVST+LVDd+PWT)3	LVDd3	(IVST+LVDd+PWT)3-LVDd3	LVM (g)	LVMI (g/m2)
001	2	71	155	55	22.8928	1.4966	3～4	60	3.7	13	38.5	33	40	45.7	9	45	10	32	60	32	26	84	93	0.91	206	7	9	11	21	18	2.12132	6.4	262.144	91.125	171.019	164.26	109.755
002	2	77	155	55	22.8928	1.4966	3	53	3.71	12	56	33	40	32.7	8	45	10	36	53	31	25	123	85	1.44	102	7.9	12.5	15.5	18	15	1.93649	6.3	250.047	91.125	158.922	151.679	101.349
003	1	73	173	82	27.3982	1.952	3	55	3.92	9	42.5	37	52	47.7	10	53	10	38	55	46	38	69	73	0.95	138	6	5	12.5	30	27	2.59808	7.3	389.017	148.877	240.14	236.146	120.976
004	2	46	165	61	22.4059	1.6344	2～3	55	4.04	15	45.6	37	61	22.5	10	54	10	41	55	48	32	75	89	0.84	169	5	6.2	13.5	35	17	2.06155	7.4	405.224	157.464	247.76	244.07	149.333
005	2	78	160	55	21.4844	1.5271	4	60	4.22	10	33.2	37	47	31.2	10	58	9	50	60	35	33	80	106	0.75	240	4	5	18	39	36	3	7.7	456.533	195.112	261.421	258.278	169.13
006	1	56	160	72	28.125	1.7447	2	57	4.56	11	54	36	48	29.4	12	59	12	42	57	40	36	120	87	1.38	277	4	7	22.5	36	28	2.64575	8.3	571.787	205.379	366.408	367.464	210.617
007	1	53	180	100	30.8642	2.2251	2	62	4.58	15	56.6	38	47	20	13	53	12	35	62	40	39	40	48	0.84	276	4	7	7.59	23	20	2.23607	7.8	474.552	148.877	325.675	325.102	146.107
008	2	87	157	62	25.1532	1.5984	1～2	58	4.7	13	43.9	32	42	23	10	53	9	30	58	39	36	101	95	1.06	245	5.5	6.4	15.7	28	25	2.5	7.2	373.248	148.877	224.371	219.746	137.479
009	1	65	170	60	20.7612	1.6521	2~3	61	4.72	17	48.7	35	36	36.1	9	49	9	33	61	33	30	50	69	0.7	250	6.6	8.9	6.7	21	18	2.12132	6.7	300.763	117.649	183.114	176.839	107.039
010	2	85	145	40	19.025	1.2436	3	55	4.75	13	40	37	40	41	10	50	10	33	55	34	31	83	95	0.87	232	7.3	5.7	10.3	26	21	2.29129	7	343	125	218	213.12	171.373
011	1	56	165	66	24.2424	1.6984	2	67	4.79	16	59.5	35	41	21	9	51	8	32	67	40	37	97.7	93.4	1	257	6.09	5.44	17	27	24	2.44949	6.8	314.432	132.651	181.781	175.452	103.304
012	2	71	150	55	24.4444	1.4661	2	68	4.81	16	53.2	30	34	31.7	9	40	8	25	68	34	33	63	100	0.63	213	4	8	10.6	32	29	2.69258	5.7	185.193	64	121.193	112.441	76.6938
013	1	71	168	73	25.8645	1.8063	3	58	4.95	10	45.7	31	68	34	11	86	10	74	58	40	38	143	111	1.29	233	5	9	20.3	38	35	2.95804	10.7	1225.04	636.056	588.987	598.946	331.587
014	2	55	160	60	23.4375	1.5911	2	62	5.02	10	32.7	36	38	43	10	43	10	29	62	38	37	49	70	0.7	243	4.6	5.8	9.6	35	32	2.82843	6.3	250.047	79.507	170.54	163.762	102.924
015	1	51	172	75	25.3515	1.8563	2	66	5.09	14	47.7	36	37	45.7	10	44	9	28	66	34	33	72	89	0.81	203	7.3	13.4	5.4	20	17	2.06155	6.3	250.047	85.184	164.863	157.858	85.0388
016	2	73	155	110	45.7856	2.2006	4	54	5.13	9	22.5	35	42	32.7	10	50	10	34	54	35	31	74	95	0.78	222	6.8	10.2	8.2	25	25	2.5	7	343	125	218	213.12	96.8463
017	1	36	175	125	40.8163	2.5146	3	56	5.2	10	31.2	33	43	27.7	10	56	10	40	56	37	38	76	67	1.14	180	7	12	7.93	22	19	2.17945	7.6	438.976	175.616	263.36	260.294	103.513
018	2	65	163	50	18.8189	1.4814	4	67	5.32	11	29.4	36	47	56.6	10	60	10	49	67	36	35	84	89	0.94	256	5.9	7.5	9.2	24	22	2.34521	8	512	216	296	294.24	198.623
019	1	62	156	50	20.5457	1.4387	3	54	5.44	11	20	35	42	43.9	11	52	10	38	54	34	31	90	96	0.94	243	7.1	8.3	12.4	27	24	2.44949	7.3	389.017	140.608	248.409	244.745	170.116
020	1	69	170	61	21.1073	1.6649	2	60	5.44	13	23	37	48	48.7	14	57	13	40	60	42	37	107	86.9	1.2	196	6.2	7.62	15.7	22	19	2.17945	8.4	592.704	185.193	407.511	410.211	246.388
021	2	68	153	74	31.6118	1.7276	3	56	5.5	11	36.1	34	44	40	11	58	11	40	56	35	35	85	79	1.08	189	5.7	7.2	13.3	26	21	2.29129	8	512	195.112	316.888	315.964	182.892
022	2	62	160	60	23.4375	1.5911	1	68	5.55	15	41	37	40	37.9	10	48	9	30	68	29	34	73	106	0.7	237	5.11	6.96	12.4	27	22	2.34521	6.7	300.763	110.592	190.171	184.178	115.755
023	2	53	155	55	22.8928	1.4966	3	50	5.64	17	21	31	46	56.6	9	53	10	42	50	35	35	113	56	2	187	3.4	4.7	24.1	49	41	3.20156	7.2	373.248	148.877	224.371	219.746	146.83
024	1	55	165	56	20.5693	1.5704	3	58	5.65	12	31.7	35	42	43.9	10	53	6	37	58	32	29	67	58	1.15	213	9	11	6.43	32	29	2.69258	6.9	328.509	148.877	179.632	173.217	110.301
025	1	82	170	74	25.6055	1.8313	2	61	5.7	18	34	38	46	48.7	10	60	10	54	61	41	36	116	120	0.97	139	2	4	39.9	74	59	3.84057	8	512	216	296	294.24	160.673
026	2	68	158	65	26.0375	1.6429	3	56	5.74	11	43	33	42	40.4	10	51	9	36	56	38	31	53	109	0.5	201	3.7	7.2	10.9	26	23	2.39792	7	343	132.651	210.349	205.163	124.879
027	1	82	172	89	30.0838	2.0355	2～3	55	5.9	15	45.7	37	54	56.6	8	51	8	37	55	46	38	143	129	1.11	171	8	16	11.8	39	36	3	6.7	300.763	132.651	168.112	161.236	79.2122
028	2	79	167	58	20.7967	1.6082	2	58	6	16	32.7	36	45	43.9	8	51	9	35	58	30	40	121	131	0.66	195	7	9.3	7.17	19	25	2.5	6.8	314.432	132.651	181.781	175.452	109.099
029	2	81	156	60	24.6548	1.5667	3	57	6.04	7	27.7	33	49	48.7	10	47	10	33	57	48	40	101	95	1.06	235	6	8	14.2	36	33	2.87228	6.7	300.763	103.823	196.94	191.218	122.051
030	1	62	170	70	24.2215	1.7801	3	61	6.06	14	56.6	31	31	33.2	8	45	8	30	61	30	29	43	59	0.73	283	12	10	4	20	17	2.06155	6.1	226.981	91.125	135.856	127.69	71.7321
031	2	58	160	75	29.2969	1.7831	4	64	6.07	9	43.9	32	40	54	9	46	9	30	64	31	29	52	76	0.68	222	5	6	11.4	24	29	2.69258	6.4	262.144	97.336	164.808	157.8	88.4977
032	1	72	175	85	27.7551	2.0026	2	58	6.15	10	48.7	28	44	56.6	10	45	9	31	58	42	37	73	126	0.58	332	5	10	9.37	26	23	2.39792	6.4	262.144	91.125	171.019	164.26	82.0232
033	1	73	165	60.4	22.1855	1.62672	3	62	6.15	11	40	34	38	43.9	10	47	9	40	62	45	35	85	77	1.1	301	7.5	8.5	12.2	23	24	2.44949	6.6	287.496	103.823	183.673	177.42	109.066
034	2	75	166	89	32.2979	1.9989	3	56	6.25	8	59.5	34	52	48.7	13	52	11	37	56	47	37	97	115	0.84	294	5.6	7.1	15.1	34	28	2.64575	7.6	438.976	140.608	298.368	296.703	148.433
035	2	67	160	90	35.1562	1.9751	2	78	6.27	12	43.9	36	50	40	9	54	10	29	78	60	41	113	136	0.84	265	5.55	7.29	18	51	48	3.4641	7.3	389.017	157.464	231.553	227.215	115.04
036	2	81	150	50	22.2222	1.4021	3	63	6.32	26	24.6	30	41	59.5	10	46	9	30	63	35	31	55	81	0.68	257	5	10	7.42	25	22	2.34521	6.5	274.625	97.336	177.289	170.781	121.803
037	2	64	152	55	23.8054	1.4783	2	65	6.36	9	48.7	35	39	53.2	10	46	9	29	65	35	32	67	83	0.8	229	5.1	5.9	12.2	32	29	2.69258	6.5	274.625	97.336	177.289	170.781	115.525
038	1	79	165	54	19.8347	1.5448	4	62	6.38	9	46.1	36	45	45.3	10	48	10	32	62	40	34	74	78	1.6	208	5.4	7.3	11.9	40	37	3.04138	6.8	314.432	110.592	203.84	198.394	128.427
039	2	74	160	80	31.25	1.8471	2	50	6.51	15	48.7	32	50	32.7	12	49	10	36	50	45	32	89	101	0.88	253	6.2	6.5	17.4	38	35	2.95804	7.1	357.911	117.649	240.262	236.272	127.915
040	1	31	180	80	24.6914	1.9691	2	57	6.56	10	40	36	50	42.4	11	67	10	59	57	43	36	104	54	1.93	141	5	6	18.76	37	34	2.91548	8.8	681.472	300.763	380.709	382.337	194.169
041	1	40	168	68	24.093	1.7423	2	55	6.68	11	59.5	29	39	48.7	10	59	9	43	55	35	30	111	71	1.57	179	7	9	13.87	28	25	2.5	7.8	474.552	205.379	269.173	266.34	152.867
042	2	82	152	43	18.6115	1.3247	3	61	6.71	15	53.2	27	33	26	9	43	8	29	61	31	29	59.2	91.2	0.6	380	4.57	6.96	10.8	30	27	2.59808	6	216	79.507	136.493	128.353	96.8919
043	2	71	159	55	21.7555	1.521	2	64	6.73	13	45.3	35	31	33	10	47	10	31	64	32	30	45	55	0.8	215	5	7.4	7.5	22	23	2.39792	6.7	300.763	103.823	196.94	191.218	125.718
044	1	53	178	100	31.5617	2.2129	3	54	6.76	17	40.8	38	51	47.7	12	60	13	47	54	39	37	95	79	1.2	202	4	8	16.6	40	37	3.04138	8.5	614.125	216	398.125	400.45	180.962
045	2	62	153	57	24.3496	1.51	3	70	6.85	7	37.9	36	50	22.5	11	59	11	36	70	34	31	74	79	0.94	267	5	5.5	14.5	29	26	2.54951	8.1	531.441	205.379	326.062	325.504	215.566
046	1	79	168	75	26.5731	1.8319	2	56	6.95	11	56.6	31	39	43.9	10	46	10	33	56	38	35	53	76	0.7	276	6	7	8.13	27	24	2.44949	6.6	287.496	97.336	190.16	184.166	100.533
047	1	49	180	85	26.2346	2.0331	3	61	6.99	15	43.9	33	55	43.9	10	62	10	53	61	52	45	117	103	1.14	175	4	6	24.51	44	36	3	8.2	551.368	238.328	313.04	311.962	153.441
048	1	68	170	86	29.7578	1.9849	3	50	7	13	48.7	32	44	24.6	9	70	10	60	50	55	42	104	95	1.09	151	6	5.4	18.2	26	23	2.39792	8.9	704.969	343	361.969	362.848	182.804
049	1	77	166	64	23.2254	1.6789	3	60	7.04	9	40.4	35	36	48.7	11	50	9	28	60	33	32	55	72	0.8	169	5	6.3	9.9	21	18	2.12132	7	343	125	218	213.12	126.94
050	1	71	162	64.5	24.577	1.6609	3	56	7.04	11	56.6	33	43	46.1	10	53	10	37	56	27	28	66	76	0.6	204	4.5	5.3	11.6	27	24	2.44949	7.3	385.34	148.87	224.5	235.6	145.7
051	1	70	168	73	25.8645	1.8063	2	70	7.17	15	43.9	37	41	48.7	10	55	10	27	70	33	31	79	100	0.79	275	5	7	12.8	20	17	2.06155	7.5	421.875	166.375	255.5	252.12	139.578
052	2	61	148	54	24.653	1.4411	1	64	7.21	13	48.7	25	40	40	8	55	8	29	64	32	29	56	105	0.5	211	5.2	6.9	9.3	26	23	2.39792	7.1	357.911	166.375	191.536	185.597	128.789
053	1	73	172	70	23.6614	1.7923	1	60	7.29	9	33.2	36	50	59.5	10	70	8	61	60	53	51	59	65	0.91	202	6.4	7.1	12.4	25	22	2.34521	8.8	681.472	343	338.472	338.411	188.814
054	2	75	160	60	23.4375	1.5911	2	54	7.36	15	54	33	55	53.2	10	41	10	27	54	45	37	72	79	0.91	159	6.8	7.3	13.5	31	28	2.64575	6.1	226.981	68.921	158.06	150.782	94.7661
055	1	79	170	81	28.0277	1.9209	2	58	7.54	10	56.6	35	59	45.3	12	45	10	29	58	30	27	63	58	1.09	178	7.1	7.5	14.2	35	30	2.73861	6.7	300.763	91.125	209.638	204.424	106.421
056	1	80	155	53	22.0604	1.471	1～2	57	7.56	11	43.9	33	48	40.8	10	49	9	35	57	40	35	84	77	1.09	158	7.4	8.6	10.6	22	19	2.17945	6.8	314.432	117.649	196.783	191.054	129.881
057	2	91	150	40	17.7778	1.2741	3～4	59	7.65	15	48.7	39	56	43	10	45	10	29	59	37	30	94	103	0.91	195	7.2	7.6	15.5	36	33	2.59808	6.5	274.625	91.125	183.5	177.24	139.11
058	2	31	162	55	20.9572	1.5393	4	63	7.67	13	40	35	41	45.7	12	64	11	54	63	46	48	68	85	0.8	204	5.9	6.5	13.1	30	27	#REF!	8.7	658.503	262.144	396.359	398.613	258.958
059	1	66	170	60	20.7612	1.6521	1	70	7.78	17	59.5	38	38	32.7	9	48	8	28	70	35	31	77	68	1.1	218	6.6	8.6	10.2	22	19	2.17945	6.5	274.625	110.592	164.033	156.994	95.0271
060	1	75	160	54	21.0938	1.5143	2	50	7.82	23	53.2	35	41	27.7	11	50	11	37	50	35	31	39	83	0.47	227	3	4	10.8	26	23	2.39792	7.2	373.248	125	248.248	244.578	161.512
061	1	89	166	69	25.0399	1.7429	3～4	67	7.97	12	32.7	32	56	43.9	14	49	12	31	67	51	35	104	112	0.93	243	2	4	36.26	45	30	2.73861	7.5	421.875	117.649	304.226	302.795	173.731
062	2	78	152	50	21.6413	1.4143	2	63	8	11	22.5	29	38	40	10	50	9	33	63	33	30	55	92	0.6	282	4.28	3.84	13.6	23	20	2.23607	6.9	328.509	125	203.509	198.049	140.033
063	2	75	156	55	22.6003	1.5027	1	67	8	15	56.6	33	36	59.5	8	48	8	30	67	38	37	62	53	0.87	229	5.3	6.4	10.6	21	18	2.12132	6.4	262.144	110.592	151.552	144.014	95.8369
064	1	52	176	80	25.8264	1.9447	2	56	8.1	16	43.9	39	56	43.9	12	67	9	33	56	53	45	78	84	0.93	198	8.3	12.7	7.4	22	19	2.17945	8.8	681.472	300.763	380.709	382.337	196.605
065	2	53	164	59	21.9363	1.6027	2	65	8.11	18	48.7	36	39	24.6	9	56	10	36	65	34	30	41	70	0.6	246	5.04	5.81	7.5	19	16	2	7.5	421.875	175.616	246.259	242.509	151.313
066	2	66	159	54	21.3599	1.5082	3	70	8.15	10	26	35	35	48.7	7	47	7	29	70	36	32	56	93	0.6	102	5	10	7.75	19	19	2.17945	6.1	226.981	103.823	123.158	114.484	75.9079
067	2	71	162	70	26.6728	1.7313	2	55	8.47	25	47.7	32	53	48.7	10	47	8	33	55	46	35	109	30	3.57	210	6	4	21.45	37	22	2.34521	6.5	274.625	103.823	170.802	164.034	94.7462
068	1	79	160	70	27.3438	1.7191	1	60	8.53	19	22.5	39	44	40	10	53	8	36	60	30	31	59	77	0.77	235	7	7	8.44	21	28	2.64575	7.1	357.911	148.877	209.034	203.795	118.548
069	1	80	172	62	20.9573	1.6899	2	58	8.67	10	43.9	37	49	59.5	9	54	9	37	58	39	33	100	125	0.8	167	7	8	13.43	27	28	2.64575	7.2	373.248	157.464	215.784	210.815	124.75
070	2	62	155	60	24.974	1.5606	3	62	8.8	26	43.9	30	43	53.2	8	47	9	31	62	32	33	60	107	0.56	224	6	14	6.07	35	32	2.82843	6.4	262.144	103.823	158.321	151.054	96.7922
071	1	46	175	70	22.8571	1.8106	1～2	65	8.8	15	24.6	32	39	45.3	10	49	10	32	65	38	33	95.6	57.7	1.7	229	9.1	12.1	9.2	20	24	2.44949	6.9	328.509	117.649	210.86	205.694	113.606
072	1	64	172	62	20.9573	1.6899	4	64	8.86	9	48.7	34	36	43	10	41	10	27	64	45	37	71	46	1.54	134	5.7	6.5	12.3	41	33	2.87228	6.1	226.981	68.921	158.06	150.782	89.2256
073	1	61	175	75	24.4898	1.8746	3	66	8.9	15	46.1	29	40	45.7	10	51	8	32	66	40	35	51	71	0.7	290	5.6	7.6	7.9	27	24	2.44949	6.9	328.509	132.651	195.858	190.092	101.404
074	1	76	167	88	31.5537	1.9922		54	8.98	10	48.7	32	59	32.7	9	60	9	54	54	52	42	67	58	1.16	243	6.1	7.2	11.6	53	49	3.5	7.8	474.552	216	258.552	255.294	128.147
075	2	67	150	54	24	1.4533	3	66	9	11	40	32	40	27.7	7	60	9	22	66	54	38	73	83	0.88	156	3	3.9	18.9	33	28	2.64575	7.6	438.976	216	222.976	218.295	150.206
076	1	52	172	76	25.6896	1.8691	3	63	9.4	15	59.5	42	49	56.6	9	55	8	28	63	50	32	79	77	0.4	198	4.7	7.2	13.3	52	37	3.04138	7.2	373.248	166.375	206.873	201.548	107.832
077	1	73	135	68	37.3114	1.541	2～3	64	9.6	13	53.2	31	44	43.9	9	50	10	33	64	40	32	100	105	0.95	127	10.2	10	9.9	27	24	2.44949	6.9	328.509	125	203.509	198.049	128.52
078	2	81	160	50	19.5312	1.4631	3～4	55	9.6	17	45.3	33	52	48.7	10	57	10	39	55	53	46	147	124	1.19	167	4.7	9.9	13.1	70	55	3.7081	7.7	456.533	185.193	271.34	268.594	183.578
079	2	74	154	63	26.5643	1.5929	2	64	9.6	24	40.8	31	46	40	13	45	10	29	64	30	27	87	104	0.8	187	5.26	4.93	17.1	26	23	2.39792	6.8	314.432	91.125	223.307	218.639	137.259
080	1	70	168	70	24.8016	1.7679	3	64	9.65	10	26.2	35	40	59.5	10	45	10	29	64	37	30	95	68	1.4	181	6	8	13.6	27	24	2.44949	6.5	274.625	91.125	183.5	177.24	100.255
081	1	79	160	40	15.625	1.3351	4	51	9.86	17	59.5	42	47	43.9	10	67	9	60	51	42	38	64	74	0.86	124	5.9	6.4	15.2	59	51	3.57071	8.6	636.056	300.763	335.293	335.105	250.996
082	1	61	170	98	33.91	2.1385	4	60	10.02	24	53.2	39	52	24.6	12	64	11	54	60	46	48	97	89	1.09	183	4.5	4.72	21.1	40	37	3.04138	8.7	658.503	262.144	396.359	398.613	186.399
083	1	67	170	55	19.0311	1.5881	2	69	10.06	26	33.2	33	37	48.7	8	46	8	28	69	30	28	63	69	0.9	305	6.7	9.2	8.1	21	18	2.12132	6.2	238.328	97.336	140.992	133.032	83.7678
084	1	61	178	78	24.6181	1.9313	2	65	10.25	9	54	42	47	46.1	10	54	11	41	65	48	32	86	77	1.12	209	7.8	8.3	9.4	28	25	2.5	7.5	421.875	157.464	264.411	261.387	135.343
085	1	78	174	61.5	20.3131	1.6957	4	64	10.3	15	56.6	32	45	48.7	10	50	10	32	64	62	52	124	115	1.08	249	11	14.6	9.9	39	24	2.44949	7	343	125	218	213.12	125.683
086	2	73	156	46	18.902	1.3875	3	58	10.46	10	43.9	32	48	40	10	59	9	48	58	33	35	94	106	0.89	175	5	5.6	16.2	32	29	2.69258	7.8	474.552	205.379	269.173	266.34	191.957
087	1	68	160	69	26.9531	1.7063	2～3	55	10.7	11	48.7	34	38	59.5	10	48	9	35	55	32	32	79	64	1.2	264	5.7	7.1	12.5	26	24	2.44949	6.7	300.763	110.592	190.171	184.178	107.94
088	2	82	160	77	30.0781	1.8087	4	71	11.2	15	40	35	54	53.2	10	59	9	29	71	47	39	92	109	0.844037	127	9.8	14.9	7.6	38	35	2.95804	7.8	474.552	205.379	269.173	266.34	147.255
089	2	78	150	47	20.8889	1.3637	3～4	57	11.28	13	59.5	35	55	45.3	8	44	8	31	57	45	35	115	99	1.16162	125	8.3	8.6	12.3	43	40	3.16228	6	216	85.184	130.816	122.449	89.7915
090	2	84	156	57	23.4221	1.5283	2	62	11.39	17	53.2	41	57	24.6	10	56	8	37	62	48	42	121	103	1.17476	129	7	11	13.9	42	39	3.1225	7.4	405.224	175.616	229.608	225.192	147.348
091	1	64	148	65.6	29.9489	1.58958	1～2	62	11.4	23	45.7	34	38	48.7	11	86	10	74	62	40	38	57	65	0.876923	158	7.6	8.7	8.7	19	16	2	10.7	1225.04	636.056	588.987	598.946	376.795
092	2	63	164	82	30.4878	1.8971	3	59	11.73	16	32.7	39	52	46.1	10	60	10	49	59	40	39	69	74	0.932432	254	5.3	6.7	11.2	28	25	2.5	8	512	216	296	294.24	155.1
093	2	77	162	62	23.6244	1.6289	2～3	55	12.77	19	47.7	35	55	48.7	10	60	10	54	55	41	36	103	95	1.08421	196	4.8	5.5	19.6	37	34	2.91548	8	512	216	296	294.24	180.637
094	1	84	175	57	18.6122	1.6442	2～3	60	14.78	9	22.5	36	38	40	12	62	10	53	60	52	45	84	78	1.07692	250	6.4	6.9	12.4	22	19	2.17945	8.4	592.704	238.328	354.376	354.951	215.881
095	1	62	168	64.5	22.8529	1.6975	4	60	17.7	15	56.6	31	63	59.5	10	59	7	36	60	56	43	73	83	0.879518	194	2.9	3.5	23.2	40	55	3.7081	7.6	438.976	205.379	233.597	229.341	135.105
096	2	68	160	76	29.6875	1.7959	3～4	60	3.04	10	43.9	33	40	53.2	9	45	10	32	60	32	26	84	93	0.91	206	7	9	11	21	18	2.12132	6.4	262.144	91.125	171.019	164.26	91.4638
097	2	55	162	57	21.7193	1.5649	3	53	3.84	11	48.7	33	40	45.3	8	45	10	36	53	31	25	123	112	1.09821	102	7.9	12.5	15.5	18	15	1.93649	6.3	250.047	91.125	158.922	151.679	96.9256
098	1	68	160	50	19.5312	1.4631	3	55	3.86	15	40	37	52	40.8	10	53	10	38	55	46	38	69	74	0.932432	138	6	5	12.5	30	27	2.59808	7.3	389.017	148.877	240.14	236.146	161.401
099	2	73	150	65	28.8889	1.5941	2～3	55	3.86	13	59.5	37	61	37.9	10	54	10	41	55	48	32	72	85	0.847059	187	5	6.2	14.5	29	17	2.06155	7.4	405.224	157.464	247.76	244.07	153.109
100	2	57	170	80	27.6817	1.9081	4	60	4.03	17	53.2	37	47	56.6	10	58	9	50	60	35	33	80	106	0.75	240	4	5	18	39	36	3	7.7	456.533	195.112	261.421	258.278	135.359
101	1	74	135	52	28.5322	1.3362	2	57	4.08	11	45.7	36	48	43.9	12	59	12	42	57	40	36	120	87	1.38	277	4	7	22.5	40	28	2.64575	8.3	571.787	205.379	366.408	367.464	275.007
102	1	61	161	60	23.1473	1.5972	2	62	4.1	15	44.2	38	47	48.7	13	53	12	35	62	40	39	40	48	0.84	276	4	7	7.59	23	20	2.23607	7.8	474.552	148.877	325.675	325.102	203.545
103	2	72	152	65	28.1337	1.6063	1～2	58	4.12	17	53.2	32	42	40.4	11	53	9	30	58	39	36	101	113	0.980583	243	5.5	6.4	15.7	28	25	2.5	7.3	389.017	148.877	240.14	236.146	147.012
104	1	58	172	83	28.0557	1.9587	2~3	61	4.16	12	45.3	35	36	56.6	9	49	9	33	61	33	30	50	69	0.7	250	6.6	8.9	6.7	21	18	2.12132	6.7	300.763	117.649	183.114	176.839	90.2836
105	2	69	157	53	21.5019	1.4832	3	55	4.24	18	40.8	34	38	43.9	11	67	10	59	55	43	36	75	63	1.19048	295	6.3	7.2	11.2	24	21	2.29129	8.8	681.472	300.763	380.709	382.337	257.779
106	1	61	172	60	20.2812	1.6643	2	67	4.33	11	37.9	35	41	48.7	9	51	8	32	67	40	37	97.7	93.4	1	257	6.09	5.44	17	27	24	2.44949	6.8	314.432	132.651	181.781	175.452	105.421
107	2	42	170	70	24.2215	1.7801	2	68	4.37	15	56.6	30	34	33.2	9	40	8	25	68	34	33	63	100	0.63	213	4	8	10.6	32	29	2.69258	5.7	185.193	64	121.193	112.441	63.1654
108	1	71	156	44	18.0802	1.3619	3	58	4.55	16	43.9	31	68	54	11	86	10	74	58	40	38	143	111	1.29	233	5	9	20.3	38	35	2.95804	10.7	1225.04	636.056	588.987	598.946	439.787
109	2	63	160	51	19.9219	1.4759	2	62	4.56	10	32.7	36	38	56.6	10	43	10	29	62	38	37	49	70	0.7	243	4.6	5.8	9.6	21	18	2.12132	6.3	250.047	79.507	170.54	163.762	110.957
110	1	56	150	70	31.1111	1.6581	2	66	4.66	24	26.2	36	37	59.5	10	44	9	28	66	34	33	72	79	0.911392	265	7.3	13.4	5.4	20	17	2.06155	6.3	250.047	85.184	164.863	157.858	95.2039
111	2	67	155	59	24.5578	1.5478	4	64	4.75	9	22.5	31	46	53.2	11	53	6	37	64	32	29	63	75	0.84	189	7.1	7.9	9	20	17	2.06155	7	343	148.877	194.123	188.288	121.649
112	1	45	169	80	28.0102	1.902	3	56	4.85	15	34.6	33	43	45.7	10	56	10	40	56	37	38	76	67	1.14	180	7	12	7.93	22	19	2.17945	7.6	438.976	175.616	263.36	260.294	136.853
113	2	55	160	74	28.9062	1.7703	4	57	4.85	22	55.2	36	47	32.7	10	60	10	49	57	40	39	82	75	1.09333	205	5.3	6.1	15.3	32	22	2.34521	8	512	216	296	294.24	166.209
114	1	50	160	54	21.0938	1.5143	3	54	4.88	11	20	37	54	47.7	11	48	10	32	54	40	34	93	83	1.12048	321	4.6	5.3	16.2	36	33	2.87228	6.9	328.509	110.592	217.917	213.034	140.681
115	1	73	172	80	27.0416	1.9203	2	60	4.92	17	43.1	37	48	22.5	14	57	13	40	60	42	37	107	86.9	1.2	233	6.2	7.62	15.7	22	19	2.17945	8.4	592.704	185.193	407.511	410.211	213.618
116	2	81	170	65	22.4913	1.7161	3	56	4.97	11	36.1	34	44	31.2	11	58	11	40	56	35	35	87	93	0.935484	145	5.8	6.7	12.2	29	26	2.54951	8	512	195.112	316.888	315.964	184.117
117	2	46	165	70	25.7117	1.7496	1	68	5.14	18	45.7	37	40	29.4	10	48	9	30	68	29	34	73	106	0.7	195	5.11	6.96	12.4	26	22	2.34521	6.7	300.763	110.592	190.171	184.178	105.269
118	2	70	160	57	22.2656	1.5527	3	60	5.15	13	44.2	31	46	20	9	53	10	42	60	35	35	113	56	2	187	3.4	4.7	24.1	49	41	3.20156	7.2	373.248	148.877	224.371	219.746	141.525
119	1	44	151	70	30.7004	1.6642	3	58	5.19	12	31.7	35	42	23	10	53	6	37	58	32	29	67	58	1.15	213	9	11	6.43	32	29	2.69258	6.9	328.509	148.877	179.632	173.217	104.084
120	1	56	165	66	24.2424	1.6984	2	61	5.23	11	45.3	38	46	36.1	10	60	10	54	61	41	36	116	104	1.11538	139	2	4	39.9	74	59	3.84057	8	512	216	296	294.24	173.245
121	2	70	166	72	26.1286	1.7813	3	56	5.52	15	40.8	33	42	41	10	51	9	36	56	38	31	53	109	0.5	201	3.7	7.2	10.9	26	23	2.39792	7	343	132.651	210.349	205.163	115.176
122	1	70	165	50	18.3655	1.4936	2～3	55	5.53	13	37.9	37	54	21	8	51	8	37	55	46	38	143	130	1.1	171	8	16	11.8	39	36	3	6.7	300.763	132.651	168.112	161.236	107.952
123	2	78	160	55	21.4844	1.5271	2	58	5.6	15	56.6	36	45	31.7	8	61	9	35	58	30	40	125	115	0.66	185	7	7.8	7.17	21	18	2.12132	7.8	474.552	226.981	247.571	243.874	159.697
124	2	39	166	70	25.4028	1.7557	3	57	5.63	7	43.9	33	49	34	10	47	10	33	57	48	40	101	108	0.935185	235	6	8	14.2	36	33	2.87228	6.7	300.763	103.823	196.94	191.218	108.912
125	1	56	171	90	30.7787	2.0422	3	61	5.7	14	48.7	31	31	43	8	65	8	30	61	30	29	43	59	0.73	283	12	10	4	20	17	2.06155	8.1	531.441	274.625	256.816	253.489	124.125
126	2	65	163	63	23.7118	1.6478	4	64	5.72	11	45.7	32	40	45.7	9	46	9	30	64	31	29	52	76	0.68	222	5	6	11.4	21	18	2.12132	6.4	262.144	97.336	164.808	157.8	95.7642
127	1	64	155	50	20.8117	1.4326	2	58	5.8	15	44.2	28	44	32.7	10	45	9	31	58	42	37	73	126	0.58	332	5	10	9.37	26	23	2.39792	6.4	262.144	91.125	171.019	164.26	114.658
128	1	55	173	77	25.7276	1.888	3	62	5.8	13	53.2	34	38	27.7	10	47	9	40	62	44	35	89	95	0.936842	188	5.1	6.1	16.4	34	31	2.78388	6.6	287.496	103.823	183.673	177.42	93.9724
129	2	74	162	70	26.6728	1.7313	3	56	6.05	8	33.5	34	52	56.6	13	52	11	37	56	47	37	71	58	1.22414	205	4.9	5.6	14.2	30	28	2.64575	7.6	438.976	140.608	298.368	296.703	171.376
130	2	73	174	63	20.8086	1.7149	2	78	6.19	12	43.9	36	50	43.9	9	54	10	29	78	60	41	113	95	1.18947	284	5.55	7.29	18	51	48	3.4641	7.3	389.017	157.464	231.553	227.215	132.495
131	2	65	154	51	21.5045	1.4393	3	63	6.2	11	34.6	30	41	48.7	10	46	9	30	63	35	31	55	81	0.68	257	5	10	7.42	25	22	2.34521	6.5	274.625	97.336	177.289	170.781	118.655
132	2	73	160	55	21.4844	1.5271	2	65	6.24	9	48.7	35	39	40	10	46	9	29	65	35	32	67	83	0.8	229	5.1	5.9	12.2	32	29	2.69258	6.5	274.625	97.336	177.289	170.781	111.833
133	1	79	165	70	25.7117	1.7496	4	62	6.36	9	33.2	36	45	59.5	10	48	10	32	62	40	34	74	78	1.6	208	5.4	7.3	11.9	40	37	3.04138	6.8	314.432	110.592	203.84	198.394	113.394
134	2	59	158	65	26.0375	1.6429	2	50	6.43	15	54	32	50	37.9	12	49	10	36	50	45	32	87	95	0.915789	134	5.2	6.1	17.4	36	33	2.87228	7.1	357.911	117.649	240.262	236.272	143.814
135	1	72	168	70	24.8016	1.7679	4	57	6.46	10	56.6	36	50	56.6	11	67	10	59	57	43	36	104	54	1.93	141	5	6	18.76	37	34	2.91548	8.8	681.472	300.763	380.709	382.337	216.266
136	1	66	158	54	21.6311	1.5021	2	55	6.51	11	43.9	29	39	43.9	10	59	9	43	55	35	30	111	71	1.57	179	7	9	13.87	28	25	2.5	7.8	474.552	205.379	269.173	266.34	177.312
137	2	81	158	65	26.0375	1.6429	3	61	6.51	15	48.7	27	33	48.7	9	43	8	29	61	31	29	59.2	91.2	0.6	380	4.57	6.96	10.8	30	27	2.59808	6	216	79.507	136.493	128.353	78.1257
138	2	68	170	72	24.9135	1.8057	2	64	6.55	13	40	35	31	45.7	10	47	10	31	64	32	30	45	55	0.8	215	5	7.4	7.5	21	23	2.39792	6.7	300.763	103.823	196.94	191.218	105.897
139	1	41	170	75	25.9516	1.8441	3	64	6.66	17	59.5	38	51	44.2	12	60	13	47	64	39	37	95	79	1.2	202	4	8	16.6	40	37	3.04138	8.5	614.125	216	398.125	400.45	217.152
140	2	60	177	80	25.5354	1.9508	3	70	6.95	7	53.2	33	43	53.2	11	49	10	36	70	45	32	69	85	0.811765	275	5	5.7	12.6	24	21	2.29129	7	343	117.649	225.351	220.765	113.166
141	1	74	168	54	19.1327	1.5631	4	56	6.95	11	45.7	31	39	33.5	10	46	10	33	56	38	35	53	76	0.7	276	6	7	8.13	27	24	2.44949	6.6	287.496	97.336	190.16	184.166	117.821
142	1	38	170	82	28.3737	1.9337	3	51	7.1	15	32.7	33	55	43.9	10	62	10	53	51	52	45	117	106	1.10377	175	4	6	24.51	44	36	3	8.2	551.368	238.328	313.04	311.962	161.329
143	1	64	152	48	20.7756	1.3887	4	60	7.1	13	47.7	32	44	34.6	9	70	10	60	60	55	42	104	115	0.904348	151	6	5.4	18.2	26	23	2.39792	8.9	704.969	343	361.969	362.848	261.286
144	1	65	155	63	26.2227	1.599	3	60	7.22	9	22.5	35	36	48.7	11	50	9	28	60	33	32	55	72	0.8	206	5	6.3	9.9	21	18	2.12132	7	343	125	218	213.12	133.283
145	1	66	157	58	23.5304	1.5472	3	56	7.85	17	31.7	33	43	33.2	10	53	10	37	56	27	28	69	85	0.6	275	4.6	5.4	11.6	24	21	2.29129	7.1	275.3	148.87	193.5	187.64	121.29
146	1	65	169	65	22.7583	1.71	2	70	8	12	34	37	41	54	10	45	10	27	70	33	31	79	100	0.79	275	5	7	12.8	20	17	2.06155	6.5	274.625	91.125	183.5	177.24	103.649
147	2	53	162	72	27.4348	1.7569	1	64	8	18	43	25	40	56.6	8	45	8	29	64	32	29	56	105	0.5	211	5.2	6.9	9.3	26	23	2.39792	6.1	226.981	91.125	135.856	127.69	72.6793
148	1	36	162	65	24.7676	1.6673	1	60	8.05	11	45.7	27	45	43.9	10	54	11	41	60	48	32	74	64	1.15625	195	7.1	7.3	10.1	22	19	2.17945	7.5	421.875	157.464	264.411	261.387	156.773
149	2	36	170	75	25.9516	1.8441	2	50	8.34	15	32.7	32	50	59.5	12	49	10	36	50	45	32	93	85	1.09412	208	6.3	6.9	17.4	37	35	2.95804	7.1	357.911	117.649	240.262	236.272	128.123
150	1	60	160	70	27.3438	1.7191	4	57	10.33	10	27.7	36	50	53.2	11	67	10	59	57	43	36	104	54	1.93	141	5	6	18.76	37	34	2.91548	8.8	681.472	300.763	380.709	382.337	222.406

## Sheet: LVMI
LVM= 1.04((IVST+LVDd+PWT)3-LVDd3)-13.6
LVMI(g/m2)=LVM/BSA

## Sheet: BSA
BSA=0.0061*height（cm）+0.0128*weight（kg）-0.1529

## Sheet: TR differential pressure and pe
△P=4*V*V
Differential pressure=4*velocity*velocity

## Sheet: Basic characteristics
Temporary number	Gender	Age	Height	Weight	BMI	BSA	EF	NYHA class	LEV	eGFR ml/min	MM	AMI	Congenital heart disease	Pericarditis/pericardial effusion	HCM	DCM	Valvular heart disease	HTN	DM	Hyperlipidemia	AF	pacemaker	Artery inflammation	Pulmonary hypertension	CHD	Old MI	Cerebral infarction	Pulmonary embolism	COPD	CKD	Anemia	hyperthyroidism	hypothyroidism	Autoimmune disease	gout	Smoke	drink	hormone	Digitalis	ACEI/ARB	β-blocker	MRA	Loop diuretics	thiazine	CCB	Aspirin	P2Y12	Statin	anticoagulants
001	2	71	155	55	22.8928	1.4966	60	3～4	3.7	67.96								1		1					1															1	1					1		1
002	2	77	155	55	22.8928	1.4966	53	3	3.71	92.33								1	1						1															1			1			1	1	1
003	1	73	173	82	27.3982	1.952	55	3	3.92	90.47								1			1			1					1											1	1	1							1
004	2	46	165	61	22.4059	1.6344	55	2～3	4.04	108.9							1				1																				1								1
005	2	78	160	55	21.4844	1.5271	60	4	4.22	24.525									1		1			1						1										1	1	1	1						1
006	1	56	160	72	28.125	1.7447	57	2	4.56	80.15								1																		1	1						1		1
007	1	53	180	100	30.8642	2.2251	62	2	4.58	99.2								1			1																												1
008	2	87	157	62	25.1532	1.5984	58	1～2	4.7	75.42								1				1		1																1	1				1			1	1
009	1	65	170	60	20.7612	1.6521	61	2~3	4.72	175.8											1				1				1							1	1									1	1
010	2	85	145	40	19.025	1.2436	55	3	4.75	44.1623								1		1					1																					1		1
011	1	56	165	66	24.2424	1.6984	67	2	4.79	110.57									1					1	1																				1	1	1	1
012	2	71	150	55	24.4444	1.4661	68	2	4.81	56.69								1	1	1				1	1								1							1	1					1		1
013	1	71	168	73	25.8645	1.8063	58	3	4.95	46.95								1	1			1		1	1					1						1					1	1	1					1
014	2	55	160	60	23.4375	1.5911	62	2	5.02	88.33			1					1																						1						1
015	1	51	172	75	25.3515	1.8563	66	2	5.09	121.06											1															1					1							1	1
016	2	73	155	110	45.7856	2.2006	54	4	5.13	104.34						1		1	1			1			1														1	1	1	1	1					1
017	1	36	175	125	40.8163	2.5146	56	3	5.2	180.56															1	1																				1		1
018	2	65	163	50	18.8189	1.4814	67	4	5.32	68.6								1							1	1	1													1	1	1	1			1		1
019	1	62	156	50	20.5457	1.4387	54	3	5.44	32.5						1		1	1			1																	1		1	1	1	1
020	1	69	170	61	21.1073	1.6649	60	2	5.44	60.085							1	1																		1				1	1	1
021	2	68	153	74	31.6118	1.7276	56	3	5.5	91.6								1							1															1							1	1
022	2	62	160	60	23.4375	1.5911	68	1	5.55	176.6								1	1	1					1															1	1				1	1
023	2	53	155	55	22.8928	1.4966	50	3	5.64	20								1	1					1	1					1											1				1	1		1
024	1	55	165	56	20.5693	1.5704	58	3	5.65	104.5								1	1		1			1												1				1	1	1			1			1	1
025	1	82	170	74	25.6055	1.8313	61	2	5.7	95.43							1	1						1	1				1											1	1	1	1			1	1	1
026	2	68	158	65	26.0375	1.6429	56	3	5.74	91.73								1						1																1
027	1	82	172	89	30.0838	2.0355	55	2～3	5.9	112.68								1	1		1			1	1					1										1	1				1				1
028	2	79	167	58	20.7967	1.6082	58	2	6	80.7								1			1						1																					1	1
029	2	81	156	60	24.6548	1.5667	57	3	6.04	28.8							1	1			1			1						1										1	1		1						1
030	1	62	170	70	24.2215	1.7801	61	3	6.06	85.4								1																		1	1								1		1	1
031	2	58	160	75	29.2969	1.7831	64	4	6.07	112.8								1	1	1
032	1	72	175	85	27.7551	2.0026	58	2	6.15	88.988								1	1					1	1	1															1					1		1
033	1	73	165	60.4	22.1855	1.62672	62	3	6.15	62.04									1						1	1							1			1				1	1	1				1	1	1
034	2	75	166	89	32.2979	1.9989	56	3	6.25	40								1	1		1				1					1			1								1				1			1	1
035	2	67	160	90	35.1562	1.9751	78	2	6.27	67.93								1	1		1			1			1														1	1	1		1			1	1
036	2	81	150	50	22.2222	1.4021	63	3	6.32	60.6								1
037	2	64	152	55	23.8054	1.4783	65	2	6.36	77								1	1					1	1															1								1
038	1	79	165	54	19.8347	1.5448	62	4	6.38	140.98								1						1					1												1								1
039	2	74	160	80	31.25	1.8471	50	2	6.51	52.61								1	1		1									1										1	1							1	1
040	1	31	180	80	24.6914	1.9691	57	2	6.56	72.251						1		1						1						1										1	1	1	1
041	1	40	168	68	24.093	1.7423	55	2	6.68	155.4														1	1	1														1	1	1				1		1
042	2	82	152	43	18.6115	1.3247	61	3	6.71	31.39								1			1			1																		1			1				1
043	2	71	159	55	21.7555	1.521	64	2	6.73	102.6										1																												1
044	1	53	178	100	31.5617	2.2129	54	3	6.76	44.79								1	1					1						1										1	1	1	1		1
045	2	62	153	57	24.3496	1.51	70	3	6.85	86.54								1		1																												1
046	1	79	168	75	26.5731	1.8319	56	2	6.95	84.52									1					1	1																					1	1	1
047	1	49	180	85	26.2346	2.0331	61	3	6.99	143								1						1	1											1	1			1	1	1	1			1	1	1
048	1	68	170	86	29.7578	1.9849	50	3	7	67.854						1					1			1												1			1	1	1	1	1						1
049	1	77	166	64	23.2254	1.6789	60	3	7.04	42.35								1			1				1	1	1		1												1							1	1
050	1	71	162	64.5	24.577	1.6609	56	3	7.04	67.46								1							1	1										1				1	1					1	1	1
051	1	70	168	73	25.8645	1.8063	70	2	7.17	62.2268								1	1						1															1	1				1	1	1
052	2	61	148	54	24.653	1.4411	64	1	7.21	117.44								1						1	1	1															1					1		1
053	1	73	172	70	23.6614	1.7923	60	1	7.29	118.53								1	1						1		1													1	1					1		1
054	2	75	160	60	23.4375	1.5911	54	2	7.36	64.18								1	1						1	1	1									1				1	1	1	1			1	1	1
055	1	79	170	81	28.0277	1.9209	58	2	7.54	60.9								1	1		1																												1
056	1	80	155	53	22.0604	1.471	57	1～2	7.56	49.44											1										1										1							1
057	2	91	150	40	17.7778	1.2741	59	3～4	7.65	24.85					1			1			1																				1		1		1
058	2	31	162	55	20.9572	1.5393	63	4	7.67	123.14													1	1																						1	1
059	1	66	170	60	20.7612	1.6521	70	1	7.78	85.54															1											1	1									1	1	1
060	1	75	160	54	21.0938	1.5143	50	2	7.82	68.98								1						1			1									1	1			1	1					1		1
061	1	89	166	69	25.0399	1.7429	67	3～4	7.97	41								1	1		1	1			1	1										1				1	1				1	1	1
062	2	78	152	50	21.6413	1.4143	63	2	8	109.691								1	1						1		1													1					1	1		1
063	2	75	156	55	22.6003	1.5027	67	1	8	77.9								1																						1	1				1
064	1	52	176	80	25.8264	1.9447	56	2	8.1	121.7											1																												1
065	2	53	164	59	21.9363	1.6027	65	2	8.11	129.15									1						1																					1	1	1
066	2	66	159	54	21.3599	1.5082	70	3	8.15	98															1																					1	1	1
067	2	71	162	70	26.6728	1.7313	55	2	8.47	32.2								1				1		1	1					1										1	1		1		1		1	1
068	1	79	160	70	27.3438	1.7191	60	1	8.53	39.082	1														1											1
069	1	80	172	62	20.9573	1.6899	58	2	8.67	57.208										1	1																				1								1
070	2	62	155	60	24.974	1.5606	62	3	8.8	70.48								1				1		1																1				1
071	1	46	175	70	22.8571	1.8106	65	1～2	8.8	101.17
072	1	64	172	62	20.9573	1.6899	64	4	8.86	102.94														1	1		1		1												1		1			1	1	1
073	1	61	175	75	24.4898	1.8746	66	3	8.9	104.6														1	1																				1	1	1	1
074	1	76	167	88	31.5537	1.9922	54		8.98	94.59						1		1	1		1			1																1	1	1	1	1					1
075	2	67	150	54	24	1.4533	36	3	9	90.6								1				1																			1	1	1					1
076	1	52	172	76	25.6896	1.8691	33	3	9.4	98.5								1							1	1										1				1	1	1	1			1	1	1
077	1	73	135	68	37.3114	1.541	64	2～3	9.6	98.22									1		1			1																	1							1	1
078	2	81	160	50	19.5312	1.4631	55	3～4	9.6	26							1	1			1	1		1						1					1					1			1		1
079	2	74	154	63	26.5643	1.5929	64	2	9.6	24.76					1			1						1						1										1	1				1
080	1	70	168	70	24.8016	1.7679	64	3	9.65	39.45								1	1		1			1																			1
081	1	79	160	40	15.625	1.3351	51	4	9.86	51.185							1	1				1		1	1															1	1	1	1				1	1
082	1	61	170	98	33.91	2.1385	60	4	10.02	110.47								1						1												1				1		1	1			1		1
083	1	67	170	55	19.0311	1.5881	69	2	10.06	137.56										1					1											1	1			1						1	1	1
084	1	61	178	78	24.6181	1.9313	65	2	10.25	87.77						1		1																		1					1	1	1			1		1
085	1	78	174	61.5	20.3131	1.6957	64	4	10.3	15.58							1	1			1			1						1	1							1			1		1		1
086	2	73	156	46	18.902	1.3875	58	3	10.46	57.4269														1																1	1	1	1				1	1
087	1	68	160	69	26.9531	1.7063	55	2～3	10.7	105.36								1							1											1	1			1					1	1	1	1
088	2	82	160	77	30.0781	1.8087	71	4	11.2	59.57											1			1					1											1									1
089	2	78	150	47	20.8889	1.3637	57	3～4	11.28	70.5							1	1			1	1		1			1											1		1	1			1				1	1
090	2	84	156	57	23.4221	1.5283	62	2	11.39	65.05									1		1			1											1								1				1
091	1	64	148	65.6	29.9489	1.58958	62	1～2	11.4	102.5								1							1															1				1	1	1	1	1
092	2	63	164	82	30.4878	1.8971	59	3	11.73	96.76								1		1	1																		1	1	1	1	1						1
093	2	77	162	62	23.6244	1.6289	55	2～3	12.77	49.12											1
094	1	84	175	57	18.6122	1.6442	60	2～3	14.78	36.35								1			1	1																					1						1
095	1	62	168	64.5	22.8529	1.6975	30	4	17.7	79						1					1	1		1											1		1			1	1	1	1
096	2	68	160	76	29.6875	1.7959	60	3～4	3.04	107					1					1	1	1																		1		1			1
097	2	55	162	57	21.7193	1.5649	53	3	3.84	101.51												1																		1		1			1				1
098	1	68	160	50	19.5312	1.4631	55	3	3.86	59.18					1	1			1	1	1											1							1	1		1
099	2	73	150	65	28.8889	1.5941	55	2～3	3.86	87.659					1					1	1																		1										1
100	2	57	170	80	27.6817	1.9081	60	4	4.03	86.4						1																										1			1				1
101	1	74	135	52	28.5322	1.3362	57	2	4.08	133.96					1	1																										1
102	1	61	161	60	23.1473	1.5972	62	2	4.1	79.58					1							1																		1		1			1				1
103	2	72	152	65	28.1337	1.6063	58	1～2	4.12	69.5					1										1													1											1
104	1	58	172	83	28.0557	1.9587	61	2~3	4.16	154.4			1		1	1						1																		1	1	1							1
105	2	69	157	53	21.5019	1.4832	55	3	4.24	100.9					1																									1		1				1	1
106	1	61	172	60	20.2812	1.6643	67	2	4.33	75.43												1																		1	1	1			1				1
107	2	42	170	70	24.2215	1.7801	68	2	4.37	34.92					1					1	1			1				1								1	1		1
108	1	71	156	44	18.0802	1.3619	58	3	4.55	44.1623					1		1					1																		1		1
109	2	63	160	51	19.9219	1.4759	62	2	4.56	80.36							1	1																								1	1
110	1	56	150	70	31.1111	1.6581	66	2	4.66	177.7						1																										1
111	2	67	155	59	24.5578	1.5478	64	4	4.75	94.561					1					1	1	1																		1		1
112	1	45	169	80	28.0102	1.902	56	3	4.85	64.57					1		1											1												1		1							1
113	2	55	160	74	28.9062	1.7703	57	4	4.85	114.2					1	1						1											1						1						1
114	1	50	160	54	21.0938	1.5143	54	3	4.88	131					1							1																	1	1		1							1
115	1	73	172	80	27.0416	1.9203	60	2	4.92	61.6					1							1																		1		1
116	2	81	170	65	22.4913	1.7161	56	3	4.97	37.4					1												1													1		1							1
117	2	46	165	70	25.7117	1.7496	68	1	5.14	98.48							1																									1							1
118	2	70	160	57	22.2656	1.5527	60	3	5.15	64					1			1		1	1																						1
119	1	44	151	70	30.7004	1.6642	58	3	5.19	122.3						1																										1
120	1	56	165	66	24.2424	1.6984	61	2	5.23	110.57										1	1	1																	1	1	1	1			1				1
121	2	70	166	72	26.1286	1.7813	56	3	5.52	89.29					1					1	1	1									1								1	1	1	1			1
122	1	70	165	50	18.3655	1.4936	55	2～3	5.53	19.1529					1										1							1						1	1							1	1
123	2	78	160	55	21.4844	1.5271	58	2	5.6	43.1										1	1																												1
124	2	39	166	70	25.4028	1.7557	57	3	5.63	105.54										1	1				1
125	1	56	171	90	30.7787	2.0422	61	3	5.7	125.82					1	1						1																1	1	1		1			1				1
126	2	65	163	63	23.7118	1.6478	64	4	5.72	56.72										1	1																			1		1
127	1	64	155	50	20.8117	1.4326	58	2	5.8	99.83										1	1																												1
128	1	55	173	77	25.7276	1.888	62	3	5.8	114												1																			1	1			1				1
129	2	74	162	70	26.6728	1.7313	56	3	6.05	55.69					1		1																									1			1
130	2	73	174	63	20.8086	1.7149	78	2	6.19	114.63					1																							1		1		1			1				1
131	2	65	154	51	21.5045	1.4393	63	3	6.2	68.53					1																								1		1	1							1
132	2	73	160	55	21.4844	1.5271	65	2	6.24	63.18					1		1					1																		1	1	1			1				1
133	1	79	165	70	25.7117	1.7496	62	4	6.36	83.6					1							1																1		1		1				1	1
134	2	59	158	65	26.0375	1.6429	50	2	6.43	86					1																									1		1							1
135	1	72	168	70	24.8016	1.7679	57	4	6.46	74.33												1																		1	1	1			1
136	1	66	158	54	21.6311	1.5021	55	2	6.51	105.77					1	1	1					1																		1	1	1			1
137	2	81	158	65	26.0375	1.6429	61	3	6.51	105.9					1					1	1																		1			1
138	2	68	170	72	24.9135	1.8057	64	2	6.55	49.68					1	1									1														1	1		1
139	1	41	170	75	25.9516	1.8441	64	3	6.66	120.3					1																								1
140	2	60	177	80	25.5354	1.9508	70	3	6.95	91.289					1					1	1																					1							1
141	1	74	168	54	19.1327	1.5631	56	4	6.95	45.3								1																								1	1	1
142	1	38	170	82	28.3737	1.9337	51	3	7.1	147.99					1					1		1																		1		1							1
143	1	64	152	48	20.7756	1.3887	60	4	7.1	82.02												1																		1	1	1
144	1	65	155	63	26.2227	1.599	60	3	7.22	142.7					1																								1			1							1
145	1	66	157	58	23.5304	1.5472	56	3	7.85	70.97					1		1			1	1																					1							1
146	1	65	169	65	22.7583	1.71	70	2	8	76.11							1																								1	1
147	2	53	162	72	27.4348	1.7569	64	1	8	134.46					1	1						1																		1	1	1			1
148	1	36	162	65	24.7676	1.6673	60	1	8.05	137.755					1		1																									1							1
149	2	36	170	75	25.9516	1.8441	50	2	8.34	138										1	1
150	1	60	160	70	27.3438	1.7191	57	4	10.33	106.9					1					1	1																			1		1				1	1
[truncated: 37 more columns]

## Sheet: follow-up
group	MACE ("0" represents no MACE during the follow-up, while "1" represents occurrence of MACE during the follow-up)	No event Time (days)
first quartile	0	35
first quartile	1	85
first quartile	0	89
first quartile	0	90
first quartile	0	93
first quartile	1	96
first quartile	0	100
first quartile	0	103
first quartile	0	105
first quartile	0	113
first quartile	0	117
first quartile	0	122
first quartile	1	145
first quartile	0	147
first quartile	0	150
first quartile	1	160
first quartile	0	164
first quartile	1	171
first quartile	0	174
first quartile	0	178
first quartile	0	180
first quartile	1	202
first quartile	0	205
first quartile	0	208
first quartile	1	219
first quartile	0	235
first quartile	0	243
first quartile	0	246
first quartile	0	248
first quartile	0	253
first quartile	1	278
first quartile	0	279
first quartile	0	282
first quartile	0	284
first quartile	0	286
first quartile	0	288
first quartile	1	290
first quartile	0	293
first quartile	0	295
first quartile	0	298
first quartile	0	300
first quartile	0	302
first quartile	1	312
first quartile	0	323
first quartile	0	335
first quartile	0	336
first quartile	1	338
first quartile	0	344
first quartile	0	356
first quartile	0	360
second quartile	0	62
second quartile	0	65
second quartile	1	72
second quartile	1	80
second quartile	0	109
second quartile	0	113
second quartile	0	115
second quartile	0	120
second quartile	0	126
second quartile	1	129
second quartile	0	137
second quartile	0	140
second quartile	0	142
second quartile	1	145
second quartile	0	151
second quartile	0	156
second quartile	1	160
second quartile	0	182
second quartile	0	185
second quartile	0	187
second quartile	1	193
second quartile	0	209
second quartile	1	212
second quartile	0	219
second quartile	1	220
second quartile	0	256
second quartile	0	258
second quartile	1	263
second quartile	0	268
second quartile	0	274
second quartile	0	277
second quartile	0	280
second quartile	0	285
second quartile	1	288
second quartile	0	290
second quartile	0	294
second quartile	0	297
second quartile	1	302
second quartile	0	305
second quartile	0	308
second quartile	0	310
second quartile	1	310
second quartile	0	322
second quartile	0	327
second quartile	1	328
second quartile	0	345
second quartile	0	348
second quartile	0	350
second quartile	0	356
second quartile	0	361
third quartile	1	60
third quartile	0	68
third quartile	1	69
third quartile	0	79
third quartile	1	81
third quartile	0	88
third quartile	1	90
third quartile	0	95
third quartile	1	97
third quartile	1	101
third quartile	0	108
third quartile	1	109
third quartile	0	115
third quartile	1	118
third quartile	0	124
third quartile	1	125
third quartile	0	158
third quartile	1	160
third quartile	1	160
third quartile	0	164
third quartile	1	168
third quartile	0	178
third quartile	1	180
third quartile	1	210
third quartile	1	210
third quartile	1	212
third quartile	0	223
third quartile	1	225
third quartile	0	255
third quartile	1	260
third quartile	1	260
third quartile	0	273
third quartile	1	275
third quartile	1	290
third quartile	1	297
third quartile	1	305
third quartile	0	310
third quartile	1	313
third quartile	1	315
third quartile	1	315
third quartile	0	345
third quartile	0	347
third quartile	0	350
third quartile	0	352
third quartile	0	365
third quartile	0	365
third quartile	0	365
third quartile	0	365
third quartile	0	365
third quartile	0	365
