# Supplementary material for: Correlation Between Liver Stiffness and Diastolic Function, Left Ventricular Hypertrophy, and Right Cardiac Function in Patients With Ejection Fraction Preserved Heart Failure
Source: Front Cardiovasc Med. 2021 Nov 25;8:748173. doi: 10.3389/fcvm.2021.748173 (PMC8655684; doi:10.3389/fcvm.2021.748173)
Supplement: Supplementary file 10 [file Table_5.XLSX]

## Sheet: Sheet1
temporary number	gender	Age	HF type	EF	LEV（kPa）
R001	2	56	HFrEF	38	6.82
R002	2	67	HFrEF	40	7.54
R003	1	62	HFrEF	42	7.99
R004	1	45	HFrEF	35	7.42
R005	2	70	HFrEF	44	8.43
R006	1	67	HFrEF	32	7.8
R007	2	55	HFrEF	39	8.55
R008	2	47	HFrEF	40	6.71
R009	1	74	HFrEF	37	7.84
R010	1	68	HFrEF	41	7.22
R011	2	65	HFrEF	33	8.68
R012	1	62	HFrEF	30	6.4
R013	1	72	HFrEF	43	9.65
R014	2	39	HFrEF	28	8.96
R015	1	48	HFrEF	34	7.87
R016	1	55	HFrEF	39	10.12
R017	2	57	HFrEF	40	6.88
R018	1	78	HFrEF	42	9.3
R019	1	73	HFrEF	38	8.15
R020	2	80	HFrEF	41	7.43
R021	1	72	HFrEF	34	6.4
R022	2	54	HFrEF	36	6.12
R023	1	60	HFrEF	37	7.66
R024	2	66	HFrEF	43	5.84
R025	2	73	HFrEF	39	8.03
R026	2	54	HFrEF	35	9.25
R027	1	59	HFrEF	44	8.42
R028	2	78	HFrEF	42	7.84
R029	1	82	HFrEF	35	7.5
R030	2	43	HFrEF	31	8.7
P031	1	65	HFpEF	54	8.95
P032	1	63	HFpEF	60	7.53
P033	2	68	HFpEF	65	7.12
P034	2	75	HFpEF	67	8.44
P035	1	58	HFpEF	55	7.86
P036	2	62	HFpEF	53	9.63
P037	1	57	HFpEF	60	10.24
P038	1	54	HFpEF	58	6.98
P039	2	59	HFpEF	67	11.3
P040	1	70	HFpEF	66	8.35
P041	2	56	HFpEF	54	6.64
P042	1	66	HFpEF	70	7.89
P043	2	82	HFpEF	64	9.32
P044	1	79	HFpEF	57	8.2
P045	2	78	HFpEF	53	9.33
P046	2	74	HFpEF	62	10.5
P047	1	60	HFpEF	61	5.8
P048	1	68	HFpEF	69	7.52
P049	1	74	HFpEF	63	6.69
P050	2	64	HFpEF	52	7.56
P051	1	71	HFpEF	64	8.38
P052	2	73	HFpEF	72	9.72
P053	1	57	HFpEF	51	9.04
P054	2	53	HFpEF	65	7.23
P055	1	65	HFpEF	58	8.06
P056	1	61	HFpEF	69	6.3
P057	2	77	HFpEF	64	10.05
P058	2	64	HFpEF	68	7.15
P059	1	76	HFpEF	57	7.64
P060	2	59	HFpEF	59	8.66
